# Supplementary material for: Fluorescence-Based Detection of KRAS Mutations in Genomic DNA Using Magnetic Bead-Coupled LDR Assay
Source: Methods Protoc. 2025 Dec 1;8(6):142. doi: 10.3390/mps8060142 (PMC12736157; doi:10.3390/mps8060142)
Supplement: Supplementary file 1 [file mps-08-00142-s001.zip]

Archive with 1 entries (1 files):
- mps-3926477-supplementary.pdf
